# Supplementary material for: Impact of feeding diets without mineral P supplement on the immune system of two laying hen strains
Source: Poult Sci. 2026 Mar 13;105(6):106771. doi: 10.1016/j.psj.2026.106771 (PMC13052099; doi:10.1016/j.psj.2026.106771)
Supplement: Supplementary file 2 [file mmc2.xlsx]

## Sheet: Nano Drop and Qubit 4
	RNA Concentration - Spleen (Nano Drop)											RNA Concentration - Cecal Tonsils (Nano Drop)											RNA Integrity - Random Samples (Qubit 4)
	Sample No.	inserted material [g]	Nucleid Acid Conc.	Unit	A260	A280	260/280	260/230	Sample Type	Factor		Sample No.	inserted material [g]	Nucleid Acid Conc.	Unit	A260	A280	260/280	260/230	Sample Type	Factor		Sample No.	inserted material [g]	Nucleid Acid Conc.	Unit	A260	A280	260/280	260/230	Sample Type	Factor	Qubit 4 measurement	Ratio small RNA / large, structured RNA
	Spleen ID 1	0.0956	2292.7	ng/µl	57.317	28.244	2.03	1.17	RNA	40		CT 1	0.099	2551.8	ng/µl	63.796	31.273	2.04	1.4	RNA	40		Spleen ID 7	0.0992	3006.6	ng/µl	75.166	36.589	2.05	1.57	RNA	40	7.6	24 % / 76 %
	Spleen ID 2	0.0965	2501.3	ng/µl	62.532	30.647	2.04	1.6	RNA	40		CT2	0.0958	3658	ng/µl	91.451	45.308	2.02	1.51	RNA	40		Spleen ID 15	0.0987	3023.9	ng/µl	75.599	37.263	2.03	1.36	RNA	40	8.4	16 % / 84 %
	Spleen ID 3	0.1009	2664.8	ng/µl	66.621	32.506	2.05	1.47	RNA	40		CT3	0.0959	1925.5	ng/µl	48.139	23.73	2.03	1.46	RNA	40		Spleen ID 27	0.1026	3335.7	ng/µl	83.393	40.792	2.04	1.77	RNA	40	8	20 % / 80 %
	Spleen ID 4	0.1007	2785.5	ng/µl	69.638	33.852	2.06	1.48	RNA	40		CT4	0.1063	3012.5	ng/µl	75.314	36.68	2.05	1.47	RNA	40		Spleen ID 34	0.0982	2946.9	ng/µl	73.672	36.103	2.04	1.54	RNA	40	8.2	18 % / 82 %
	Spleen ID 5	0.103	3085.7	ng/µl	77.144	37.845	2.04	1.39	RNA	40		CT5	0.1041	3518	ng/µl	87.949	43.367	2.03	1.66	RNA	40		Spleen ID 48	0.0951	2831.3	ng/µl	70.781	34.567	2.05	1.5	RNA	40	8.6	14 % / 86 %
	Spleen ID 6	0.1035	2664.1	ng/µl	66.602	32.599	2.04	1.56	RNA	40		CT6	0.0999	3329.8	ng/µl	83.244	40.955	2.03	1.47	RNA	40		Spleen ID 52	0.0971	2534.7	ng/µl	63.368	31.041	2.04	1.52	RNA	40	8	20 % / 80 %
	Spleen ID 7	0.0992	3006.6	ng/µl	75.166	36.589	2.05	1.57	RNA	40		CT7	0.0968	1983.9	ng/µl	49.597	24.653	2.01	1.43	RNA	40		Spleen ID 66	0.0987	2568	ng/µl	64.199	31.43	2.04	1.55	RNA	40	8.1	19 % / 81 %
	Spleen ID 8	0.096	2989.4	ng/µl	74.734	36.299	2.06	1.6	RNA	40		CT8	0.0979	1817.4	ng/µl	45.435	22.691	2	1.21	RNA	40		Spleen ID 74	0.0998	2738.9	ng/µl	68.473	33.542	2.04	1.53	RNA	40	8	20 % / 80 %
	Spleen ID 9	0.0996	2825.3	ng/µl	70.633	34.702	2.04	1.51	RNA	40		CT9	0.0984	2630.8	ng/µl	65.771	32.226	2.04	1.48	RNA	40
	Spleen ID 10	0.1045	3001.3	ng/µl	75.032	36.715	2.04	1.38	RNA	40		CT10	0.1002	2049.5	ng/µl	51.236	25.165	2.04	1.62	RNA	40		CT ID 9	0.0984	2630.8	ng/µl	65.771	32.226	2.04	1.48	RNA	40	7	30 % / 70 %
	Spleen ID 11	0.0968	2894.9	ng/µl	72.371	35.303	2.05	1.53	RNA	40		CT11	0.0954	2997.6	ng/µl	74.941	37.119	2.02	1.29	RNA	40		CT ID 13	0.0966	2656.5	ng/µl	66.412	32.806	2.02	1.26	RNA	40	7	30 % / 70 %
	Spleen ID 12	0.1	3606.2	ng/µl	90.156	44.206	2.04	1.47	RNA	40		CT12	0.1069	2595.9	ng/µl	64.897	31.883	2.04	1.39	RNA	40		CT ID 31	0.0978	3928.1	ng/µl	98.203	48.665	2.02	1.56	RNA	40	6.5	35 % / 65 %
	Spleen ID 13	0.0994	2801.2	ng/µl	70.029	34.146	2.05	1.46	RNA	40		CT13	0.0966	2656.5	ng/µl	66.412	32.806	2.02	1.26	RNA	40		CT ID 32	0.1005	2674.2	ng/µl	66.855	32.837	2.04	1.47	RNA	40	6.8	32 % / 68 %
	Spleen ID 14	0.095	3025.9	ng/µl	75.648	37.426	2.02	1.39	RNA	40		CT14	0.0995	2512.6	ng/µl	62.814	30.698	2.05	1.58	RNA	40		CT ID 46	0.1051	2773.7	ng/µl	69.343	34.393	2.02	1.31	RNA	40	7.4	26 % / 74 %
	Spleen ID 15	0.0987	3023.9	ng/µl	75.599	37.263	2.03	1.36	RNA	40		CT15	0.1026	2108.2	ng/µl	52.704	26.177	2.01	1.31	RNA	40		CT ID 52	0.0988	2566.5	ng/µl	64.162	30.914	2.08	1.74	RNA	40	7.2	28 % / 72 %
	Spleen ID 16	0.107	3387.9	ng/µl	84.698	41.778	2.03	1.46	RNA	40		CT16	0.1086	3015.4	ng/µl	75.386	36.89	2.04	1.44	RNA	40		CT ID 56	0.1052	2513.4	ng/µl	62.836	30.381	2.07	1.66	RNA	40	7.2	28 % / 72 %
	Spleen ID 17	0.0989	3028.2	ng/µl	75.704	37.596	2.01	1.14	RNA	40		CT17	0.1023	2706.6	ng/µl	67.665	33.253	2.03	1.35	RNA	40		CT ID 62	0.0854	1364	ng/µl	34.1	16.791	2.03	1.25	RNA	40	7.7	23 % / 77 %
	Spleen ID 18	0.1167	3295.2	ng/µl	82.38	40.123	2.05	1.59	RNA	40		CT18	0.099	2126.8	ng/µl	53.171	26.517	2.01	1.22	RNA	40
	Spleen ID 19	0.0981	2861.2	ng/µl	71.529	34.835	2.05	1.53	RNA	40		CT19	0.0942	3304.2	ng/µl	82.604	40.448	2.04	1.51	RNA	40
	Spleen ID 20	0.0969	2963.9	ng/µl	74.097	36.443	2.03	1.4	RNA	40		CT20	0.1042	3641	ng/µl	91.024	44.82	2.03	1.6	RNA	40
	Spleen ID 21	0.103	3013.6	ng/µl	75.339	36.634	2.06	1.57	RNA	40		CT21	0.1018	2740.4	ng/µl	68.51	33.919	2.02	1.18	RNA	40
	Spleen ID 22	0.0987	2637.7	ng/µl	65.942	32.321	2.04	1.4	RNA	40		CT22	0.1067	3382.9	ng/µl	84.572	41.728	2.03	1.39	RNA	40
	Spleen ID 23	0.1013	3042.1	ng/µl	76.053	37.123	2.05	1.51	RNA	40		CT23	0.1033	3652.3	ng/µl	91.307	45.039	2.03	1.57	RNA	40
	Spleen ID 24	0.1015	2872.5	ng/µl	71.812	35.236	2.04	1.39	RNA	40		CT24	0.1071	3784.1	ng/µl	94.603	46.58	2.03	1.63	RNA	40
	Spleen ID 25	0.0957	3047.8	ng/µl	76.196	37.19	2.05	1.61	RNA	40		CT25	0.0889	3747.2	ng/µl	93.68	46.334	2.02	1.45	RNA	40
	Spleen ID 26	0.1003	2953.7	ng/µl	73.842	36.118	2.04	1.51	RNA	40		CT26	0.1033	3297.9	ng/µl	82.448	40.532	2.03	1.52	RNA	40
	Spleen ID 27	0.1026	3335.7	ng/µl	83.393	40.792	2.04	1.77	RNA	40		CT27	0.1058	3853.8	ng/µl	96.344	47.611	2.02	1.57	RNA	40
	Spleen ID 28	0.1032	2450.2	ng/µl	61.256	29.631	2.07	1.76	RNA	40		CT28	0.1057	3294.7	ng/µl	82.369	40.416	2.04	1.51	RNA	40
	Spleen ID 29	0.1035	3071.9	ng/µl	76.797	37.601	2.04	1.5	RNA	40		CT29	0.1004	2484.2	ng/µl	62.104	30.217	2.06	1.58	RNA	40
	Spleen ID 30	0.0998	2611.9	ng/µl	65.298	31.69	2.06	1.6	RNA	40		CT30	0.1089	2162.1	ng/µl	54.052	26.747	2.02	1.35	RNA	40
	Spleen ID 31	0.0962	2793.4	ng/µl	69.835	34.4	2.03	1.53	RNA	40		CT31	0.0978	3928.1	ng/µl	98.203	48.665	2.02	1.56	RNA	40
	Spleen ID 32	0.0993	2813.3	ng/µl	70.333	34.376	2.05	1.48	RNA	40		CT32	0.1005	2674.2	ng/µl	66.855	32.837	2.04	1.47	RNA	40
	Spleen ID 33	0.1002	2556.8	ng/µl	63.921	31.472	2.03	1.31	RNA	40		CT33	0.0967	2371.3	ng/µl	59.282	29.147	2.03	1.38	RNA	40
	Spleen ID 34	0.0982	2946.9	ng/µl	73.672	36.103	2.04	1.54	RNA	40		CT34	0.1071	3804.7	ng/µl	95.118	46.906	2.03	1.55	RNA	40
	Spleen ID 35	0.0997	3058.5	ng/µl	76.462	37.327	2.05	1.62	RNA	40		CT35	0.0948	2968.1	ng/µl	74.202	36.493	2.03	1.52	RNA	40
	Spleen ID 36	0.1024	3000.2	ng/µl	75.005	36.734	2.04	1.44	RNA	40		CT36	0.1049	3162.4	ng/µl	79.06	38.766	2.04	1.6	RNA	40
	Spleen ID 37	0.1032	3106.9	ng/µl	77.674	37.919	2.05	1.43	RNA	40		CT37	0.1075	2709	ng/µl	67.724	33.255	2.04	1.41	RNA	40
	Spleen ID 38	0.1146	3514.1	ng/µl	87.852	43.307	2.03	1.39	RNA	40		CT38	0.0902	2292.5	ng/µl	57.313	28.486	2.01	1.36	RNA	40
	Spleen ID 39	0.1041	2999.8	ng/µl	74.995	36.821	2.04	1.4	RNA	40		CT39	0.1003	2301.7	ng/µl	57.542	28.41	2.03	1.39	RNA	40
	Spleen ID 40	0.1028	3314.8	ng/µl	82.871	40.689	2.04	1.42	RNA	40		CT40	0.1022	2301.8	ng/µl	57.544	28.438	2.02	1.28	RNA	40
	Spleen ID 41	0.0946	2608.8	ng/µl	65.221	31.995	2.04	1.37	RNA	40		CT41	0.1001	2276.8	ng/µl	56.92	28.365	2.01	1.28	RNA	40
	Spleen ID 42	0.1011	2857.7	ng/µl	71.442	34.991	2.04	1.39	RNA	40		CT42	0.0949	2717.1	ng/µl	67.928	33.482	2.03	1.46	RNA	40
	Spleen ID 43	0.1076	3060.2	ng/µl	76.506	37.62	2.03	1.45	RNA	40		CT43	0.1059	3226.1	ng/µl	80.652	40.053	2.01	1.33	RNA	40
	Spleen ID 44	0.1097	2918.8	ng/µl	72.969	35.871	2.03	1.48	RNA	40		CT44	0.1052	2347.2	ng/µl	58.681	29.213	2.01	1.26	RNA	40
	Spleen ID 45	0.105	2617.7	ng/µl	65.443	32.017	2.04	1.57	RNA	40		CT45	0.1085	2416.2	ng/µl	60.405	29.494	2.05	1.52	RNA	40
	Spleen ID 46	0.0973	2605.8	ng/µl	65.144	32.049	2.03	1.44	RNA	40		CT46	0.1051	2773.7	ng/µl	69.343	34.393	2.02	1.31	RNA	40
	Spleen ID 47	0.0975	2382.9	ng/µl	59.572	29.305	2.03	1.36	RNA	40		CT47	0.104	1862.8	ng/µl	46.569	23.14	2.01	1.15	RNA	40
	Spleen ID 48	0.0951	2831.3	ng/µl	70.781	34.567	2.05	1.5	RNA	40		CT48	0.1038	3173.4	ng/µl	79.336	39.1	2.03	1.5	RNA	40
	Spleen ID 49	0.1005	2296.1	ng/µl	57.402	28.038	2.05	1.52	RNA	40		CT49	0.1079	2139.8	ng/µl	53.496	25.92	2.06	1.52	RNA	40
	Spleen ID 50	0.1002	2743.1	ng/µl	68.577	33.637	2.04	1.66	RNA	40		CT50	0.1061	3493.5	ng/µl	87.338	42.566	2.05	1.66	RNA	40
	Spleen ID 51	0.0949	2455.5	ng/µl	61.388	30.528	2.01	1.51	RNA	40		CT51	0.097	3168.8	ng/µl	79.219	38.431	2.06	1.78	RNA	40
	Spleen ID 52	0.0971	2534.7	ng/µl	63.368	31.041	2.04	1.52	RNA	40		CT52	0.0988	2566.5	ng/µl	64.162	30.914	2.08	1.74	RNA	40
	Spleen ID 53	0.0913	2509.6	ng/µl	62.739	30.698	2.04	1.9	RNA	40		CT53	0.1046	1825.9	ng/µl	45.648	22.147	2.06	1.57	RNA	40
	Spleen ID 54	0.1017	2768.7	ng/µl	69.218	34.295	2.02	1.41	RNA	40		CT54	0.0999	3273.4	ng/µl	81.834	39.414	2.08	1.79	RNA	40
	Spleen ID 55	0.1057	3032.9	ng/µl	75.822	37.825	2	1.03	RNA	40		CT55	0.1011	2279.8	ng/µl	56.995	27.516	2.07	1.7	RNA	40
	Spleen ID 56	0.1065	2970.6	ng/µl	74.264	36.64	2.03	1.32	RNA	40		CT56	0.1052	2513.4	ng/µl	62.836	30.381	2.07	1.66	RNA	40
	Spleen ID 57	0.0973	2737.6	ng/µl	68.44	33.64	2.03	1.58	RNA	40		CT57	0.1019	3480.2	ng/µl	87.004	42.255	2.06	1.79	RNA	40
	Spleen ID 58	0.1013	2899	ng/µl	72.476	35.641	2.03	1.55	RNA	40		CT58	0.0981	3096.4	ng/µl	77.41	37.629	2.06	1.66	RNA	40
	Spleen ID 59	0.1018	2751.5	ng/µl	68.786	33.846	2.03	1.72	RNA	40		CT59	0.107	2214.4	ng/µl	55.36	26.88	2.06	1.51	RNA	40
	Spleen ID 60	0.1034	2850	ng/µl	71.251	34.873	2.04	1.67	RNA	40		CT60	0.0968	3028.3	ng/µl	75.709	37.048	2.04	1.47	RNA	40
	Spleen ID 61	0.1038	2237.6	ng/µl	55.94	27.638	2.02	1.36	RNA	40		CT61	0.0989	2353.2	ng/µl	58.829	28.479	2.07	1.65	RNA	40
	Spleen ID 62	0.0993	2704.9	ng/µl	67.623	33.357	2.03	1.54	RNA	40		CT62	0.0854	1364	ng/µl	34.1	16.791	2.03	1.25	RNA	40
	Spleen ID 63	0.1029	2958.1	ng/µl	73.953	36.288	2.04	1.67	RNA	40		CT63	0.1039	2903.4	ng/µl	72.584	35.381	2.05	1.55	RNA	40
	Spleen ID 64	0.105	2398.9	ng/µl	59.973	29.296	2.05	1.49	RNA	40		CT64	0.1016	2283.9	ng/µl	57.098	27.634	2.07	1.69	RNA	40
	Spleen ID 65	0.0983	2237.1	ng/µl	55.928	27.609	2.03	1.39	RNA	40		CT65	0.0981	2379.1	ng/µl	59.478	28.94	2.06	1.46	RNA	40
	Spleen ID 66	0.0987	2568	ng/µl	64.199	31.43	2.04	1.55	RNA	40		CT66	0.098	2223.1	ng/µl	55.579	27.025	2.06	1.38	RNA	40
	Spleen ID 67	0.1088	2867.2	ng/µl	71.679	34.977	2.05	1.61	RNA	40		CT67	0.0962	1736.1	ng/µl	43.402	20.912	2.08	1.48	RNA	40
	Spleen ID 68	0.105	2593.5	ng/µl	64.838	31.994	2.03	1.43	RNA	40		CT68	0.1076	3011	ng/µl	75.275	36.449	2.07	1.67	RNA	40
	Spleen ID 69	0.1016	2677.8	ng/µl	66.945	32.68	2.05	1.48	RNA	40		CT69	0.1047	3305.4	ng/µl	82.634	40.109	2.06	1.52	RNA	40
	Spleen ID 70	0.1043	2715.3	ng/µl	67.882	33.155	2.05	1.47	RNA	40		CT70	0.1069	3227.9	ng/µl	80.698	39.071	2.07	1.7	RNA	40
	Spleen ID 71	0.0953	2165.9	ng/µl	54.148	26.819	2.02	1.18	RNA	40		CT71	0.0958	2406.6	ng/µl	60.165	29.17	2.06	1.5	RNA	40
	Spleen ID 72	0.1004	2834.8	ng/µl	70.869	34.937	2.03	1.43	RNA	40		CT72	0.0984	2996.9	ng/µl	74.924	36.517	2.05	1.48	RNA	40
	Spleen ID 73	0.0964	2837.2	ng/µl	70.93	34.516	2.05	1.64	RNA	40		CT73	0.095	2104.3	ng/µl	52.607	25.616	2.05	1.36	RNA	40
	Spleen ID 74	0.0998	2738.9	ng/µl	68.473	33.542	2.04	1.53	RNA	40		CT74	0.1096	3851.7	ng/µl	96.292	47.546	2.03	1.48	RNA	40
	Spleen ID 75	0.0944	2244.8	ng/µl	56.121	27.704	2.03	1.4	RNA	40		CT75	0.1006	3055	ng/µl	76.375	37.494	2.04	1.48	RNA	40
	Spleen ID 76	0.1037	2267.2	ng/µl	56.68	27.792	2.04	1.75	RNA	40		CT76	0.1014	2470.1	ng/µl	61.751	30.365	2.03	1.47	RNA	40
	Spleen ID 77	0.1028	2469.5	ng/µl	61.738	30.339	2.03	1.73	RNA	40		CT77	0.109	2521.7	ng/µl	63.043	30.758	2.05	1.51	RNA	40
	Spleen ID 78	0.0984	1789.2	ng/µl	44.73	21.977	2.04	1.62	RNA	40		CT78	0.0916	2047.4	ng/µl	51.185	25.001	2.05	1.45	RNA	40
	Spleen ID 79	0.0946	2759.8	ng/µl	68.994	33.777	2.04	1.61	RNA	40		CT79	0.0992	2320.4	ng/µl	58.01	28.409	2.04	1.61	RNA	40
	Spleen ID 80	0.0984	2184.8	ng/µl	54.62	26.836	2.04	1.6	RNA	40		CT80	0.1016	2430.8	ng/µl	60.77	29.698	2.05	1.51	RNA	40

## Sheet: GAPDH
Chamber	Sample	Sample	EvaGreen	EvaGreen	Ct	Ct	Ct	Ct	Tm	Tm	Tm
ID	Name	rConc	Name	Type	Value	Quality	Call	Threshold	In Range	Out Range	Peak Ratio
S01-A07	Pool 1-4 (27.05.24)	1	GAPDH	Test	3.8847	0.233701	Flag	0.00754376	84.3821	999	1
S01-A08	Pool 1-4 (27.05.24)	1	GAPDH	Test	3.85733	0.21661	Flag	0.00754376	84.4078	999	1
S01-A09	Pool 1-4 (27.05.24)	1	GAPDH	Test	3.81268	0.248708	Flag	0.00754376	84.4058	999	1
S02-A07	Pool 1-4 (27.05.24)	0.1	GAPDH	Test	2.5	0.136095	Flag	0.00754376	84.2451	999	1
S02-A08	Pool 1-4 (27.05.24)	0.1	GAPDH	Test	2.5	0.135474	Flag	0.00754376	84.2439	999	1
S02-A09	Pool 1-4 (27.05.24)	0.1	GAPDH	Test	2.5	0.133638	Flag	0.00754376	84.2395	999	1
S03-A07	Pool 1-4 (27.05.24)	0.01	GAPDH	Test	4.30612	0.768708	Pass	0.00754376	84.1001	999	1
S03-A08	Pool 1-4 (27.05.24)	0.01	GAPDH	Test	4.31928	0.773094	Pass	0.00754376	84.0826	999	1
S03-A09	Pool 1-4 (27.05.24)	0.01	GAPDH	Test	4.29586	0.765287	Pass	0.00754376	84.0752	999	1
S04-A07	Pool 1-4 (27.05.24)	0.001	GAPDH	Test	7.66778	1	Pass	0.00754376	84.2383	999	1
S04-A08	Pool 1-4 (27.05.24)	0.001	GAPDH	Test	7.68997	1	Pass	0.00754376	84.2218	999	1
S04-A09	Pool 1-4 (27.05.24)	0.001	GAPDH	Test	7.78668	1	Pass	0.00754376	84.2	999	1
S05-A07	Pool 1-4 (27.05.24)	0.0001	GAPDH	Test	11.2016	1	Pass	0.00754376	84.2002	999	1
S05-A08	Pool 1-4 (27.05.24)	0.0001	GAPDH	Test	11.1521	1	Pass	0.00754376	84.1823	999	1
S05-A09	Pool 1-4 (27.05.24)	0.0001	GAPDH	Test	11.1624	1	Pass	0.00754376	84.1704	999	1
S06-A07	Pool 1-4 (27.05.24)	1e-05	GAPDH	Test	14.6953	1	Pass	0.00754376	84.2203	999	1
S06-A08	Pool 1-4 (27.05.24)	1e-05	GAPDH	Test	14.697	1	Pass	0.00754376	84.1896	999	1
S06-A09	Pool 1-4 (27.05.24)	1e-05	GAPDH	Test	14.6108	1	Pass	0.00754376	84.1768	999	1
S07-A07	Pool 1-4 (27.05.24)	1e-06	GAPDH	Test	18.7219	1	Pass	0.00754376	84.2603	999	1
S07-A08	Pool 1-4 (27.05.24)	1e-06	GAPDH	Test	18.4761	1	Pass	0.00754376	84.1377	999	1
S07-A09	Pool 1-4 (27.05.24)	1e-06	GAPDH	Test	18.1908	1	Pass	0.00754376	84.1347	999	1
S08-A07	Pool 1-4 (27.05.24)	1e-07	GAPDH	Test	21.3611	1	Pass	0.00754376	84.3919	999	1
S08-A08	Pool 1-4 (27.05.24)	1e-07	GAPDH	Test	23.4094	1	Pass	0.00754376	84.4019	999	1
S08-A09	Pool 1-4 (27.05.24)	1e-07	GAPDH	Test	21.7627	1	Pass	0.00754376	84.3521	999	1
S09-A07	Pool 1-4 (27.05.24)	1e-08	GAPDH	Test	999	0	Flag	0.00754376	999	999	0
S09-A08	Pool 1-4 (27.05.24)	1e-08	GAPDH	Test	999	0	Flag	0.00754376	999	999	0
S09-A09	Pool 1-4 (27.05.24)	1e-08	GAPDH	Test	999	0	Flag	0.00754376	999	999	0
S10-A07	Pool 1-4 (27.05.24)	1e-09	GAPDH	Test	999	0	Flag	0.00754376	999	999	0
S10-A08	Pool 1-4 (27.05.24)	1e-09	GAPDH	Test	999	0	Flag	0.00754376	999	999	0
S10-A09	Pool 1-4 (27.05.24)	1e-09	GAPDH	Test	999	0	Flag	0.00754376	999	999	0
S11-A07	Pool 1-4 (27.05.24)	1e-10	GAPDH	Test	999	0	Flag	0.00754376	999	999	0
S11-A08	Pool 1-4 (27.05.24)	1e-10	GAPDH	Test	999	0	Flag	0.00754376	999	999	0
S11-A09	Pool 1-4 (27.05.24)	1e-10	GAPDH	Test	999	0	Flag	0.00754376	999	999	0
S12-A07	Blank	0	GAPDH	Test	999	0	Flag	0.00754376	999	999	0
S12-A08	Blank	0	GAPDH	Test	999	0	Flag	0.00754376	999	999	0
S12-A09	Blank	0	GAPDH	Test	999	0	Flag	0.00754376	999	999	0
conc	Cq	MW	STABW
1	3.8847
1	3.85733	3.85157	0.0296815
1	3.81268
0.1	2.5
0.1	2.5	2.5	0
0.1	2.5
0.01	4.30612
0.01	4.31928	4.30709	0.00958575
0.01	4.29586
0.001	7.66778
0.001	7.68997	7.71481	0.0516202
0.001	7.78668
0.0001	11.2016
0.0001	11.1521	11.172	0.0213207
0.0001	11.1624
1e-05	14.6953
1e-05	14.697	14.6677	0.0402482
1e-05	14.6108
1e-06	18.7219
1e-06	18.4761	18.599	0.122918
1e-06	18.1908
1e-07	21.3611
1e-07	23.4094	21.5619	0.200805
1e-07	21.7627
1e-08
1e-08		#DIV/0!	#DIV/0!
1e-08
1e-09
1e-09		#DIV/0!	#DIV/0!
1e-09
1e-10
1e-10		#DIV/0!	#DIV/0!
1e-10
conc	mean	SD
1	3.85157	0.0296815
0.1	2.5	0
0.01	4.30709	0.00958575
0.001	7.71481	0.0516202
0.0001	11.172	0.0213207
1e-05	14.6677	0.0402482
1e-06	18.599	0.122918
1e-07	21.5619	0.200805
1e-08	#DIV/0!	#DIV/0!
1e-09	#DIV/0!	#DIV/0!
1e-10	#DIV/0!	#DIV/0!
logC	MW	STABW										slope	E	efficiency (%)	R²
0	3.85157	0.0296815										-3.3678	1.98121	98.1207	0.9942
-1	2.5	0
-2	4.30709	0.00958575
-3	7.71481	0.0516202
-4	11.172	0.0213207
-5	14.6677	0.0402482
-6	18.599	0.122918
-7	21.5619	0.200805
-8	#DIV/0!	#DIV/0!
-9	#DIV/0!	#DIV/0!
-10	#DIV/0!	#DIV/0!

## Sheet: ACTB
Chamber	Sample	Sample	EvaGreen	EvaGreen	Ct	Ct	Ct	Ct	Tm	Tm	Tm
ID	Name	rConc	Name	Type	Value	Quality	Call	Threshold	In Range	Out Range	Peak Ratio
S01-A04	Pool 1-4 (27.05.24)	1	β-actin	Test	4.26721	0.121288	Flag	0.00754376	87.0238	999	1
S01-A05	Pool 1-4 (27.05.24)	1	β-actin	Test	4.23419	0.123287	Flag	0.00754376	87.0221	999	1
S01-A06	Pool 1-4 (27.05.24)	1	β-actin	Test	3.84958	0.305285	Flag	0.00754376	87.0522	999	1
S02-A04	Pool 1-4 (27.05.24)	0.1	β-actin	Test	2.5	0.124493	Flag	0.00754376	86.926	999	1
S02-A05	Pool 1-4 (27.05.24)	0.1	β-actin	Test	2.5	0.125601	Flag	0.00754376	86.919	999	1
S02-A06	Pool 1-4 (27.05.24)	0.1	β-actin	Test	2.5	0.131543	Flag	0.00754376	86.925	999	1
S03-A04	Pool 1-4 (27.05.24)	0.01	β-actin	Test	4.32106	0.773688	Pass	0.00754376	86.7761	999	1
S03-A05	Pool 1-4 (27.05.24)	0.01	β-actin	Test	4.38503	0.79501	Pass	0.00754376	86.7751	999	1
S03-A06	Pool 1-4 (27.05.24)	0.01	β-actin	Test	4.34263	0.780877	Pass	0.00754376	86.7896	999	1
S04-A04	Pool 1-4 (27.05.24)	0.001	β-actin	Test	7.86739	1	Pass	0.00754376	86.905	999	1
S04-A05	Pool 1-4 (27.05.24)	0.001	β-actin	Test	7.7582	1	Pass	0.00754376	86.8983	999	1
S04-A06	Pool 1-4 (27.05.24)	0.001	β-actin	Test	7.91602	1	Pass	0.00754376	86.9055	999	1
S05-A04	Pool 1-4 (27.05.24)	0.0001	β-actin	Test	11.2795	1	Pass	0.00754376	86.8769	999	1
S05-A05	Pool 1-4 (27.05.24)	0.0001	β-actin	Test	11.2487	1	Pass	0.00754376	86.8607	999	1
S05-A06	Pool 1-4 (27.05.24)	0.0001	β-actin	Test	11.2844	1	Pass	0.00754376	86.8737	999	1
S06-A04	Pool 1-4 (27.05.24)	1e-05	β-actin	Test	14.7279	1	Pass	0.00754376	86.8944	999	1
S06-A05	Pool 1-4 (27.05.24)	1e-05	β-actin	Test	14.7079	1	Pass	0.00754376	86.9031	999	1
S06-A06	Pool 1-4 (27.05.24)	1e-05	β-actin	Test	14.7761	1	Pass	0.00754376	86.9058	999	1
S07-A04	Pool 1-4 (27.05.24)	1e-06	β-actin	Test	17.6317	1	Pass	0.00754376	86.9102	999	1
S07-A05	Pool 1-4 (27.05.24)	1e-06	β-actin	Test	18.3801	1	Pass	0.00754376	86.9124	999	1
S07-A06	Pool 1-4 (27.05.24)	1e-06	β-actin	Test	18.3163	1	Pass	0.00754376	86.8905	999	1
S08-A04	Pool 1-4 (27.05.24)	1e-07	β-actin	Test	22.5642	1	Pass	0.00754376	87.0056	999	1
S08-A05	Pool 1-4 (27.05.24)	1e-07	β-actin	Test	21.6239	1	Pass	0.00754376	87.0479	999	1
S08-A06	Pool 1-4 (27.05.24)	1e-07	β-actin	Test	22.8925	1	Pass	0.00754376	87.0672	999	1
S09-A04	Pool 1-4 (27.05.24)	1e-08	β-actin	Test	22.4576	1	Pass	0.00754376	87.0164	999	1
S09-A05	Pool 1-4 (27.05.24)	1e-08	β-actin	Test	22.6449	1	Pass	0.00754376	86.974	999	1
S09-A06	Pool 1-4 (27.05.24)	1e-08	β-actin	Test	25.786	1	Pass	0.00754376	89.8653	999	1
S10-A04	Pool 1-4 (27.05.24)	1e-09	β-actin	Test	999	0	Flag	0.00754376	999	999	0
S10-A05	Pool 1-4 (27.05.24)	1e-09	β-actin	Test	999	0	Flag	0.00754376	999	999	0
S10-A06	Pool 1-4 (27.05.24)	1e-09	β-actin	Test	999	0	Flag	0.00754376	999	999	0
S11-A04	Pool 1-4 (27.05.24)	1e-10	β-actin	Test	999	0	Flag	0.00754376	999	999	0
S11-A05	Pool 1-4 (27.05.24)	1e-10	β-actin	Test	999	0	Flag	0.00754376	999	999	0
S11-A06	Pool 1-4 (27.05.24)	1e-10	β-actin	Test	29.4433	0	Flag	0.00754376	999	999	0
S12-A04	Blank	0	β-actin	Test	999	0	Flag	0.00754376	999	999	0
S12-A05	Blank	0	β-actin	Test	999	0	Flag	0.00754376	999	999	0
S12-A06	Blank	0	β-actin	Test	999	0	Flag	0.00754376	999	999	0
conc	Cq	MW	STABW
1	4.26721
1	4.23419	4.117	0.189568
1	3.84958
0.1	2.5
0.1	2.5	2.5	0
0.1	2.5
0.01	4.32106
0.01	4.38503	4.34957	0.0265719
0.01	4.34263
0.001	7.86739
0.001	7.7582	7.8472	0.0659927
0.001	7.91602
0.0001	11.2795
0.0001	11.2487	11.2709	0.0158047
0.0001	11.2844
1e-05	14.7279
1e-05	14.7079	14.7373	0.0286437
1e-05	14.7761
1e-06	17.6317
1e-06	18.3801	18.3482	0.0318744
1e-06	18.3163
1e-07	22.5642
1e-07	21.6239	22.7283	0.164171
1e-07	22.8925
1e-08	22.4576
1e-08	22.6449	22.5512	0.0936519
1e-08	25.786
1e-09
1e-09		#DIV/0!	#DIV/0!
1e-09
1e-10
1e-10		#DIV/0!	#DIV/0!
1e-10
conc	mean	SD
1	4.117	0.189568
0.1	2.5	0
0.01	4.34957	0.0265719
0.001	7.8472	0.0659927
0.0001	11.2709	0.0158047
1e-05	14.7373	0.0286437
1e-06	18.3482	0.0318744
1e-07	22.7283	0.164171
1e-08	22.5512	0.0936519
1e-09	#DIV/0!	#DIV/0!
1e-10	#DIV/0!	#DIV/0!
logC	MW	STABW										slope	E	efficiency (%)	R²
0	4.117	0.189568										-3.4133	1.96323	96.3232	0.9923
-1	2.5	0
-2	4.34957	0.0265719
-3	7.8472	0.0659927
-4	11.2709	0.0158047
-5	14.7373	0.0286437
-6	18.3482	0.0318744
-7	22.7283	0.164171
-8	22.5512	0.0936519
-9	#DIV/0!	#DIV/0!
-10	#DIV/0!	#DIV/0!

## Sheet: PPIA
Chamber	Sample	Sample	EvaGreen	EvaGreen	Ct	Ct	Ct	Ct	Tm	Tm	Tm
ID	Name	rConc	Name	Type	Value	Quality	Call	Threshold	In Range	Out Range	Peak Ratio
S01-A10	Pool 1-4 (27.05.24)	1	PPIA	Test	3.70792	0.498609	Flag	0.00754376	88.0936	999	1
S01-A11	Pool 1-4 (27.05.24)	1	PPIA	Test	3.84734	0.554763	Flag	0.00754376	88.1056	999	1
S01-A12	Pool 1-4 (27.05.24)	1	PPIA	Test	3.85143	0.55001	Flag	0.00754376	88.1114	999	1
S02-A10	Pool 1-4 (27.05.24)	0.1	PPIA	Test	3.49409	0.498032	Flag	0.00754376	88.0058	999	1
S02-A11	Pool 1-4 (27.05.24)	0.1	PPIA	Test	3.45754	0.485847	Flag	0.00754376	88.0091	999	1
S02-A12	Pool 1-4 (27.05.24)	0.1	PPIA	Test	3.40219	0.467396	Flag	0.00754376	88.0112	999	1
S03-A10	Pool 1-4 (27.05.24)	0.01	PPIA	Test	6.19491	1	Pass	0.00754376	87.8968	999	1
S03-A11	Pool 1-4 (27.05.24)	0.01	PPIA	Test	6.1193	1	Pass	0.00754376	87.8782	999	1
S03-A12	Pool 1-4 (27.05.24)	0.01	PPIA	Test	6.10594	1	Pass	0.00754376	87.8864	999	1
S04-A10	Pool 1-4 (27.05.24)	0.001	PPIA	Test	9.91212	1	Pass	0.00754376	87.9975	999	1
S04-A11	Pool 1-4 (27.05.24)	0.001	PPIA	Test	9.88593	1	Pass	0.00754376	87.9888	999	1
S04-A12	Pool 1-4 (27.05.24)	0.001	PPIA	Test	9.96738	1	Pass	0.00754376	87.9935	999	1
S05-A10	Pool 1-4 (27.05.24)	0.0001	PPIA	Test	13.4719	1	Pass	0.00754376	87.9619	999	1
S05-A11	Pool 1-4 (27.05.24)	0.0001	PPIA	Test	13.436	1	Pass	0.00754376	87.9818	999	1
S05-A12	Pool 1-4 (27.05.24)	0.0001	PPIA	Test	13.472	1	Pass	0.00754376	87.9762	999	1
S06-A10	Pool 1-4 (27.05.24)	1e-05	PPIA	Test	16.5285	1	Pass	0.00754376	88.0011	999	1
S06-A11	Pool 1-4 (27.05.24)	1e-05	PPIA	Test	17.1826	1	Pass	0.00754376	87.9432	999	1
S06-A12	Pool 1-4 (27.05.24)	1e-05	PPIA	Test	17.1572	1	Pass	0.00754376	87.9519	999	1
S07-A10	Pool 1-4 (27.05.24)	1e-06	PPIA	Test	20.3524	1	Pass	0.00754376	87.8729	999	1
S07-A11	Pool 1-4 (27.05.24)	1e-06	PPIA	Test	19.8503	1	Pass	0.00754376	87.9411	999	1
S07-A12	Pool 1-4 (27.05.24)	1e-06	PPIA	Test	20.094	1	Pass	0.00754376	87.9289	999	1
S08-A10	Pool 1-4 (27.05.24)	1e-07	PPIA	Test	999	0	Flag	0.00754376	999	999	0
S08-A11	Pool 1-4 (27.05.24)	1e-07	PPIA	Test	999	0	Flag	0.00754376	999	999	0
S08-A12	Pool 1-4 (27.05.24)	1e-07	PPIA	Test	999	0	Flag	0.00754376	999	999	0
S09-A10	Pool 1-4 (27.05.24)	1e-08	PPIA	Test	999	0	Flag	0.00754376	999	999	0
S09-A11	Pool 1-4 (27.05.24)	1e-08	PPIA	Test	999	0	Flag	0.00754376	999	999	0
S09-A12	Pool 1-4 (27.05.24)	1e-08	PPIA	Test	999	0	Flag	0.00754376	999	999	0
S10-A10	Pool 1-4 (27.05.24)	1e-09	PPIA	Test	999	0	Flag	0.00754376	999	999	0
S10-A11	Pool 1-4 (27.05.24)	1e-09	PPIA	Test	999	0	Flag	0.00754376	999	999	0
S10-A12	Pool 1-4 (27.05.24)	1e-09	PPIA	Test	999	0	Flag	0.00754376	999	999	0
S11-A10	Pool 1-4 (27.05.24)	1e-10	PPIA	Test	999	0	Flag	0.00754376	999	999	0
S11-A11	Pool 1-4 (27.05.24)	1e-10	PPIA	Test	999	0	Flag	0.00754376	999	999	0
S11-A12	Pool 1-4 (27.05.24)	1e-10	PPIA	Test	999	0	Flag	0.00754376	999	999	0
S12-A10	Blank	0	PPIA	Test	999	0	Flag	0.00754376	999	999	0
S12-A11	Blank	0	PPIA	Test	999	0	Flag	0.00754376	999	999	0
S12-A12	Blank	0	PPIA	Test	999	0	Flag	0.00754376	999	999	0
conc	Cq	MW	STABW
1	3.70792
1	3.84734	3.80223	0.0667081
1	3.85143
0.1	3.49409
0.1	3.45754	3.45127	0.0377809
0.1	3.40219
0.01	6.19491
0.01	6.1193	6.14005	0.0391711
0.01	6.10594
0.001	9.91212
0.001	9.88593	9.92181	0.0339494
0.001	9.96738
0.0001	13.4719
0.0001	13.436	13.46	0.0169699
0.0001	13.472
1e-05	16.5285
1e-05	17.1826	17.1699	0.0127033
1e-05	17.1572
1e-06	20.3524
1e-06	19.8503	20.2232	0.129189
1e-06	20.094
1e-07
1e-07		#DIV/0!	#DIV/0!
1e-07
1e-08
1e-08		#DIV/0!	#DIV/0!
1e-08
1e-09
1e-09		#DIV/0!	#DIV/0!
1e-09
1e-10
1e-10		#DIV/0!	#DIV/0!
1e-10
conc	mean	SD
1	3.80223	0.0667081
0.1	3.45127	0.0377809
0.01	6.14005	0.0391711
0.001	9.92181	0.0339494
0.0001	13.46	0.0169699
1e-05	17.1699	0.0127033
1e-06	20.2232	0.129189
1e-07	#DIV/0!	#DIV/0!
1e-08	#DIV/0!	#DIV/0!
1e-09	#DIV/0!	#DIV/0!
1e-10	#DIV/0!	#DIV/0!
logC	MW	STABW										slope	E	efficiency (%)	R²
0	3.80223	0.0667081										-3.4425	1.95203	95.203	0.9981
-1	3.45127	0.0377809
-2	6.14005	0.0391711
-3	9.92181	0.0339494
-4	13.46	0.0169699
-5	17.1699	0.0127033
-6	20.2232	0.129189
-7	#DIV/0!	#DIV/0!
-8	#DIV/0!	#DIV/0!
-9	#DIV/0!	#DIV/0!
-10	#DIV/0!	#DIV/0!

## Sheet: IL-1β
Chamber	Sample	Sample	EvaGreen	EvaGreen	Ct	Ct	Ct	Ct	Tm	Tm	Tm
ID	Name	rConc	Name	Type	Value	Quality	Call	Threshold	In Range	Out Range	Peak Ratio
S01-A01	Pool 5-8	1	IL-1β	Test	999	0	Flag	0.0090595	90.0304	999	1
S01-A02	Pool 5-8	1	IL-1β	Test	999	0	Flag	0.0090595	90.0469	999	1
S01-A03	Pool 5-8	1	IL-1β	Test	999	0	Flag	0.0090595	90.0359	999	1
S02-A01	Pool 5-8	0.1	IL-1β	Test	2.5	0.166667	Flag	0.0090595	89.7604	999	1
S02-A02	Pool 5-8	0.1	IL-1β	Test	2.5	0.166667	Flag	0.0090595	89.7839	999	1
S02-A03	Pool 5-8	0.1	IL-1β	Test	2.5	0.166667	Flag	0.0090595	89.7693	999	1
S03-A01	Pool 5-8	0.01	IL-1β	Test	4.80003	0.933344	Pass	0.0090595	89.418	999	1
S03-A02	Pool 5-8	0.01	IL-1β	Test	4.73284	0.910946	Pass	0.0090595	89.4257	999	1
S03-A03	Pool 5-8	0.01	IL-1β	Test	4.72818	0.909394	Pass	0.0090595	89.4233	999	1
S04-A01	Pool 5-8	0.001	IL-1β	Test	7.93077	1	Pass	0.0090595	89.1908	999	1
S04-A02	Pool 5-8	0.001	IL-1β	Test	7.92858	1	Pass	0.0090595	89.1994	999	1
S04-A03	Pool 5-8	0.001	IL-1β	Test	7.90532	1	Pass	0.0090595	89.1866	999	1
S05-A01	Pool 5-8	0.0001	IL-1β	Test	11.566	1	Pass	0.0090595	89.0925	999	1
S05-A02	Pool 5-8	0.0001	IL-1β	Test	11.5769	1	Pass	0.0090595	89.0898	999	1
S05-A03	Pool 5-8	0.0001	IL-1β	Test	11.5791	1	Pass	0.0090595	89.0944	999	1
S06-A01	Pool 5-8	1e-05	IL-1β	Test	15.0193	1	Pass	0.0090595	88.9333	999	1
S06-A02	Pool 5-8	1e-05	IL-1β	Test	14.9306	1	Pass	0.0090595	88.9292	999	1
S06-A03	Pool 5-8	1e-05	IL-1β	Test	14.9385	1	Pass	0.0090595	88.9382	999	1
S07-A01	Pool 5-8	1e-06	IL-1β	Test	18.1346	1	Pass	0.0090595	88.9628	999	1
S07-A02	Pool 5-8	1e-06	IL-1β	Test	18.3089	1	Pass	0.0090595	88.9848	999	1
S07-A03	Pool 5-8	1e-06	IL-1β	Test	18.4293	1	Pass	0.0090595	88.9197	999	1
S08-A01	Pool 5-8	1e-07	IL-1β	Test	21.6969	1	Pass	0.0090595	88.9021	999	1
S08-A02	Pool 5-8	1e-07	IL-1β	Test	20.5151	1	Pass	0.0090595	88.9183	999	1
S08-A03	Pool 5-8	1e-07	IL-1β	Test	24.8923	1	Pass	0.0090595	88.9475	999	1
S09-A01	Pool 5-8	1e-08	IL-1β	Test	23.8114	1	Pass	0.0090595	88.8539	999	1
S09-A02	Pool 5-8	1e-08	IL-1β	Test	22.7338	1	Pass	0.0090595	88.776	999	1
S09-A03	Pool 5-8	1e-08	IL-1β	Test	24.7658	1	Pass	0.0090595	88.8379	999	1
S10-A01	Pool 5-8	1e-09	IL-1β	Test	999	0	Flag	0.0090595	999	999	0
S10-A02	Pool 5-8	1e-09	IL-1β	Test	999	0	Flag	0.0090595	999	999	0
S10-A03	Pool 5-8	1e-09	IL-1β	Test	999	0	Flag	0.0090595	999	999	0
S11-A01	Pool 5-8	1e-10	IL-1β	Test	999	0	Flag	0.0090595	999	999	0
S11-A02	Pool 5-8	1e-10	IL-1β	Test	999	0	Flag	0.0090595	999	999	0
S11-A03	Pool 5-8	1e-10	IL-1β	Test	999	0	Flag	0.0090595	999	999	0
S12-A01	Blank	0	IL-1β	Test	999	0	Flag	0.0090595	999	999	0
S12-A02	Blank	0	IL-1β	Test	999	0	Flag	0.0090595	999	999	0
S12-A03	Blank	0	IL-1β	Test	999	0	Flag	0.0090595	999	999	0
conc	Cq	MW	STABW
1
1		#DIV/0!	#DIV/0!
1
0.1	2.5
0.1	2.5	2.5	0
0.1	2.5
0.01	4.80003
0.01	4.73284	4.75368	0.0328285
0.01	4.72818
0.001	7.93077
0.001	7.92858	7.92156	0.0115175
0.001	7.90532
0.0001	11.566
0.0001	11.5769	11.574	0.0057323
0.0001	11.5791
1e-05	15.0193
1e-05	14.9306	14.9628	0.0400681
1e-05	14.9385
1e-06	18.1346
1e-06	18.3089	18.2909	0.120962
1e-06	18.4293
1e-07	21.6969
1e-07	20.5151	21.106	0.590927
1e-07	24.8923
1e-08	23.8114
1e-08	22.7338	24.2886	0.477187
1e-08	24.7658
1e-09
1e-09		#DIV/0!	#DIV/0!
1e-09
1e-10
1e-10		#DIV/0!	#DIV/0!
1e-10
conc	mean	SD
1	#DIV/0!	#DIV/0!
0.1	2.5	0
0.01	4.75368	0.0328285
0.001	7.92156	0.0115175
0.0001	11.574	0.0057323
1e-05	14.9628	0.0400681
1e-06	18.2909	0.120962
1e-07	21.106	0.590927
1e-08	24.2886	0.477187
1e-09	#DIV/0!	#DIV/0!
1e-10	#DIV/0!	#DIV/0!
logC	MW	STABW										slope	E	efficiency (%)	R²
0	#DIV/0!	#DIV/0!										-3.2353	2.03747	103.747	0.9958
-1	2.5	0
-2	4.75368	0.0328285
-3	7.92156	0.0115175
-4	11.574	0.0057323
-5	14.9628	0.0400681
-6	18.2909	0.120962
-7	21.106	0.590927
-8	24.2886	0.477187
-9	#DIV/0!	#DIV/0!
-10	#DIV/0!	#DIV/0!

## Sheet: IL-2
Chamber	Sample	Sample	EvaGreen	EvaGreen	Ct	Ct	Ct	Ct	Tm	Tm	Tm
ID	Name	rConc	Name	Type	Value	Quality	Call	Threshold	In Range	Out Range	Peak Ratio
S01-A04	Pool 5-8	1	IL-2	Test	4.08158	0.311449	Flag	0.0090595	80.8411	999	1
S01-A05	Pool 5-8	1	IL-2	Test	3.95388	0.485119	Flag	0.0090595	80.8436	999	1
S01-A06	Pool 5-8	1	IL-2	Test	4.13583	0.364563	Flag	0.0090595	80.858	999	1
S02-A04	Pool 5-8	0.1	IL-2	Test	4.15951	0.719836	Pass	0.0090595	80.6276	999	1
S02-A05	Pool 5-8	0.1	IL-2	Test	4.20672	0.735574	Pass	0.0090595	80.6153	999	1
S02-A06	Pool 5-8	0.1	IL-2	Test	4.23584	0.745278	Pass	0.0090595	80.5996	999	1
S03-A04	Pool 5-8	0.01	IL-2	Test	7.19633	1	Pass	0.0090595	80.4322	999	1
S03-A05	Pool 5-8	0.01	IL-2	Test	7.31522	1	Pass	0.0090595	80.4098	999	1
S03-A06	Pool 5-8	0.01	IL-2	Test	7.40054	1	Pass	0.0090595	80.3854	999	1
S04-A04	Pool 5-8	0.001	IL-2	Test	10.6112	1	Pass	0.0090595	80.4175	999	1
S04-A05	Pool 5-8	0.001	IL-2	Test	10.6108	1	Pass	0.0090595	80.4233	999	1
S04-A06	Pool 5-8	0.001	IL-2	Test	10.7145	1	Pass	0.0090595	80.3825	999	1
S05-A04	Pool 5-8	0.0001	IL-2	Test	14.5024	1	Pass	0.0090595	80.5974	999	1
S05-A05	Pool 5-8	0.0001	IL-2	Test	14.3915	1	Pass	0.0090595	80.6153	999	1
S05-A06	Pool 5-8	0.0001	IL-2	Test	14.3447	1	Pass	0.0090595	80.6077	999	1
S06-A04	Pool 5-8	1e-05	IL-2	Test	17.6409	1	Pass	0.0090595	80.4703	999	1
S06-A05	Pool 5-8	1e-05	IL-2	Test	17.9326	1	Pass	0.0090595	80.4394	999	1
S06-A06	Pool 5-8	1e-05	IL-2	Test	18.2134	1	Pass	0.0090595	80.5749	999	1
S07-A04	Pool 5-8	1e-06	IL-2	Test	21.1174	1	Pass	0.0090595	80.8327	999	1
S07-A05	Pool 5-8	1e-06	IL-2	Test	21.8017	1	Pass	0.0090595	80.6019	999	1
S07-A06	Pool 5-8	1e-06	IL-2	Test	23.2314	1	Pass	0.0090595	80.7545	999	1
S08-A04	Pool 5-8	1e-07	IL-2	Test	23.491	1	Pass	0.0090595	80.8684	999	1
S08-A05	Pool 5-8	1e-07	IL-2	Test	23.8489	1	Pass	0.0090595	80.8654	999	1
S08-A06	Pool 5-8	1e-07	IL-2	Test	999	0	Flag	0.0090595	999	999	0
S09-A04	Pool 5-8	1e-08	IL-2	Test	999	0	Flag	0.0090595	999	999	0
S09-A05	Pool 5-8	1e-08	IL-2	Test	999	0	Flag	0.0090595	999	999	0
S09-A06	Pool 5-8	1e-08	IL-2	Test	999	0	Flag	0.0090595	999	999	0
S10-A04	Pool 5-8	1e-09	IL-2	Test	999	0	Flag	0.0090595	999	999	0
S10-A05	Pool 5-8	1e-09	IL-2	Test	999	0	Flag	0.0090595	999	999	0
S10-A06	Pool 5-8	1e-09	IL-2	Test	999	0	Flag	0.0090595	999	999	0
S11-A04	Pool 5-8	1e-10	IL-2	Test	999	0	Flag	0.0090595	999	999	0
S11-A05	Pool 5-8	1e-10	IL-2	Test	999	0	Flag	0.0090595	999	999	0
S11-A06	Pool 5-8	1e-10	IL-2	Test	999	0	Flag	0.0090595	999	999	0
S12-A04	Blank	0	IL-2	Test	999	0	Flag	0.0090595	999	999	0
S12-A05	Blank	0	IL-2	Test	999	0	Flag	0.0090595	999	999	0
S12-A06	Blank	0	IL-2	Test	999	0	Flag	0.0090595	999	999	0
conc	Cq	MW	STABW
1	4.08158
1	3.95388	4.0571	0.0762742
1	4.13583
0.1	4.15951
0.1	4.20672	4.20069	0.0314508
0.1	4.23584
0.01	7.19633
0.01	7.31522	7.30403	0.0837411
0.01	7.40054
0.001	10.6112
0.001	10.6108	10.6455	0.0488046
0.001	10.7145
0.0001	14.5024
0.0001	14.3915	14.4129	0.0661051
0.0001	14.3447
1e-05	17.6409
1e-05	17.9326	18.073	0.140368
1e-05	18.2134
1e-06	21.1174
1e-06	21.8017	21.4595	0.342149
1e-06	23.2314
1e-07	23.491
1e-07	23.8489	23.67	0.17896
1e-07
1e-08
1e-08		#DIV/0!	#DIV/0!
1e-08
1e-09
1e-09		#DIV/0!	#DIV/0!
1e-09
1e-10
1e-10		#DIV/0!	#DIV/0!
1e-10
conc	mean	SD
1	4.0571	0.0762742
0.1	4.20069	0.0314508
0.01	7.30403	0.0837411
0.001	10.6455	0.0488046
0.0001	14.4129	0.0661051
1e-05	18.073	0.140368
1e-06	21.4595	0.342149
1e-07	23.67	0.17896
1e-08	#DIV/0!	#DIV/0!
1e-09	#DIV/0!	#DIV/0!
1e-10	#DIV/0!	#DIV/0!
logC	MW	STABW										slope	E	efficiency (%)	R²
0	4.0571	0.0762742										-3.3624	1.98338	98.3383	0.9968
-1	4.20069	0.0314508
-2	7.30403	0.0837411
-3	10.6455	0.0488046
-4	14.4129	0.0661051
-5	18.073	0.140368
-6	21.4595	0.342149
-7	23.67	0.17896
-8	#DIV/0!	#DIV/0!
-9	#DIV/0!	#DIV/0!
-10	#DIV/0!	#DIV/0!

## Sheet: IL-4
Chamber	Sample	Sample	EvaGreen	EvaGreen	Ct	Ct	Ct	Ct	Tm	Tm	Tm
ID	Name	rConc	Name	Type	Value	Quality	Call	Threshold	In Range	Out Range	Peak Ratio
S01-A07	Pool 5-8	1	IL-4	Test	999	0	Flag	0.0090595	83.9062	999	1
S01-A08	Pool 5-8	1	IL-4	Test	999	0	Flag	0.0090595	83.9545	999	1
S01-A09	Pool 5-8	1	IL-4	Test	999	0	Flag	0.0090595	83.9573	999	1
S02-A07	Pool 5-8	0.1	IL-4	Test	2.5	0.136247	Flag	0.0090595	83.7574	999	1
S02-A08	Pool 5-8	0.1	IL-4	Test	2.5	0.129327	Flag	0.0090595	83.7689	999	1
S02-A09	Pool 5-8	0.1	IL-4	Test	2.5	0.133201	Flag	0.0090595	83.7578	999	1
S03-A07	Pool 5-8	0.01	IL-4	Test	4.83681	0.945605	Pass	0.0090595	83.7071	999	1
S03-A08	Pool 5-8	0.01	IL-4	Test	4.77889	0.926298	Pass	0.0090595	83.6966	999	1
S03-A09	Pool 5-8	0.01	IL-4	Test	4.82007	0.940023	Pass	0.0090595	83.6797	999	1
S04-A07	Pool 5-8	0.001	IL-4	Test	7.98225	1	Pass	0.0090595	83.6849	999	1
S04-A08	Pool 5-8	0.001	IL-4	Test	7.93376	1	Pass	0.0090595	83.6742	999	1
S04-A09	Pool 5-8	0.001	IL-4	Test	7.99824	1	Pass	0.0090595	83.6474	999	1
S05-A07	Pool 5-8	0.0001	IL-4	Test	11.8165	1	Pass	0.0090595	83.7437	999	1
S05-A08	Pool 5-8	0.0001	IL-4	Test	11.7585	1	Pass	0.0090595	83.7291	999	1
S05-A09	Pool 5-8	0.0001	IL-4	Test	11.6364	1	Pass	0.0090595	83.7052	999	1
S06-A07	Pool 5-8	1e-05	IL-4	Test	15.4283	1	Pass	0.0090595	83.6713	999	1
S06-A08	Pool 5-8	1e-05	IL-4	Test	15.358	1	Pass	0.0090595	83.5822	999	1
S06-A09	Pool 5-8	1e-05	IL-4	Test	15.3887	1	Pass	0.0090595	83.5995	999	1
S07-A07	Pool 5-8	1e-06	IL-4	Test	19.0467	0.974643	Pass	0.0090595	83.7795	999	1
S07-A08	Pool 5-8	1e-06	IL-4	Test	18.7238	1	Pass	0.0090595	83.7952	999	1
S07-A09	Pool 5-8	1e-06	IL-4	Test	18.5266	1	Pass	0.0090595	83.7581	999	1
S08-A07	Pool 5-8	1e-07	IL-4	Test	999	0	Flag	0.0090595	999	999	0
S08-A08	Pool 5-8	1e-07	IL-4	Test	23.9011	1	Pass	0.0090595	83.8212	999	1
S08-A09	Pool 5-8	1e-07	IL-4	Test	23.543	1	Pass	0.0090595	83.8922	999	1
S09-A07	Pool 5-8	1e-08	IL-4	Test	999	0	Flag	0.0090595	999	999	0
S09-A08	Pool 5-8	1e-08	IL-4	Test	999	0	Flag	0.0090595	999	999	0
S09-A09	Pool 5-8	1e-08	IL-4	Test	999	0	Flag	0.0090595	999	999	0
S10-A07	Pool 5-8	1e-09	IL-4	Test	999	0	Flag	0.0090595	999	999	0
S10-A08	Pool 5-8	1e-09	IL-4	Test	999	0	Flag	0.0090595	999	999	0
S10-A09	Pool 5-8	1e-09	IL-4	Test	999	0	Flag	0.0090595	999	999	0
S11-A07	Pool 5-8	1e-10	IL-4	Test	999	0	Flag	0.0090595	999	999	0
S11-A08	Pool 5-8	1e-10	IL-4	Test	999	0	Flag	0.0090595	999	999	0
S11-A09	Pool 5-8	1e-10	IL-4	Test	999	0	Flag	0.0090595	999	999	0
S12-A07	Blank	0	IL-4	Test	999	0	Flag	0.0090595	999	999	0
S12-A08	Blank	0	IL-4	Test	999	0	Flag	0.0090595	999	999	0
S12-A09	Blank	0	IL-4	Test	999	0	Flag	0.0090595	999	999	0
conc	Cq	MW	STABW
1
1
1
0.1	2.5
0.1	2.5	2.5	0
0.1	2.5
0.01	4.83681
0.01	4.77889	4.81193	0.0243375
0.01	4.82007
0.001	7.98225
0.001	7.93376	7.97142	0.0274189
0.001	7.99824
0.0001	11.8165
0.0001	11.7585	11.7371	0.075051
0.0001	11.6364
1e-05	15.4283
1e-05	15.358	15.3916	0.0287867
1e-05	15.3887
1e-06	19.0467
1e-06	18.7238	18.6252	0.0985792
1e-06	18.5266
1e-07	999
1e-07	23.9011	23.7221	0.179079
1e-07	23.543
1e-08
1e-08		#DIV/0!	#DIV/0!
1e-08
1e-09
1e-09		#DIV/0!	#DIV/0!
1e-09
1e-10
1e-10		#DIV/0!	#DIV/0!
1e-10
conc	mean	SD
1	0	0
0.1	2.5	0
0.01	4.81193	0.0243375
0.001	7.97142	0.0274189
0.0001	11.7371	0.075051
1e-05	15.3916	0.0287867
1e-06	18.6252	0.0985792
1e-07	23.7221	0.179079
1e-08	#DIV/0!	#DIV/0!
1e-09	#DIV/0!	#DIV/0!
1e-10	#DIV/0!	#DIV/0!
logC	MW	STABW										slope	E	efficiency (%)	R²
0	0	0										-3.5255	1.92153	92.1532	0.9917
-1	2.5	0
-2	4.81193	0.0243375
-3	7.97142	0.0274189
-4	11.7371	0.075051
-5	15.3916	0.0287867
-6	18.6252	0.0985792
-7	23.7221	0.179079
-8	#DIV/0!	#DIV/0!
-9	#DIV/0!	#DIV/0!
-10	#DIV/0!	#DIV/0!

## Sheet: IL-6
Chamber	Sample	Sample	EvaGreen	EvaGreen	Ct	Ct	Ct	Ct	Tm	Tm	Tm
ID	Name	rConc	Name	Type	Value	Quality	Call	Threshold	In Range	Out Range	Peak Ratio
S01-A10	Pool 5-8	1	IL-6	Test	999	0	Flag	0.0090595	85.035	999	1
S01-A11	Pool 5-8	1	IL-6	Test	999	0	Flag	0.0090595	85.0301	999	1
S01-A12	Pool 5-8	1	IL-6	Test	999	0	Flag	0.0090595	85.0345	999	1
S02-A10	Pool 5-8	0.1	IL-6	Test	2.5	0.151784	Flag	0.0090595	84.8417	999	1
S02-A11	Pool 5-8	0.1	IL-6	Test	2.5	0.147586	Flag	0.0090595	84.8208	999	1
S02-A12	Pool 5-8	0.1	IL-6	Test	2.5	0.149119	Flag	0.0090595	84.8285	999	1
S03-A10	Pool 5-8	0.01	IL-6	Test	4.68791	0.895968	Pass	0.0090595	84.7584	999	1
S03-A11	Pool 5-8	0.01	IL-6	Test	4.74396	0.914652	Pass	0.0090595	84.7331	999	1
S03-A12	Pool 5-8	0.01	IL-6	Test	4.73542	0.911808	Pass	0.0090595	84.7328	999	1
S04-A10	Pool 5-8	0.001	IL-6	Test	7.89362	1	Pass	0.0090595	84.7172	999	1
S04-A11	Pool 5-8	0.001	IL-6	Test	7.81752	1	Pass	0.0090595	84.6875	999	1
S04-A12	Pool 5-8	0.001	IL-6	Test	7.87722	1	Pass	0.0090595	84.6881	999	1
S05-A10	Pool 5-8	0.0001	IL-6	Test	11.5717	1	Pass	0.0090595	84.7506	999	1
S05-A11	Pool 5-8	0.0001	IL-6	Test	11.5832	1	Pass	0.0090595	84.734	999	1
S05-A12	Pool 5-8	0.0001	IL-6	Test	11.5292	1	Pass	0.0090595	84.7263	999	1
S06-A10	Pool 5-8	1e-05	IL-6	Test	15.025	1	Pass	0.0090595	84.6501	999	1
S06-A11	Pool 5-8	1e-05	IL-6	Test	14.8941	1	Pass	0.0090595	84.6189	999	1
S06-A12	Pool 5-8	1e-05	IL-6	Test	14.9828	1	Pass	0.0090595	84.605	999	1
S07-A10	Pool 5-8	1e-06	IL-6	Test	18.6479	1	Pass	0.0090595	84.781	999	1
S07-A11	Pool 5-8	1e-06	IL-6	Test	18.3497	1	Pass	0.0090595	84.7336	999	1
S07-A12	Pool 5-8	1e-06	IL-6	Test	18.6338	1	Pass	0.0090595	84.7249	999	1
S08-A10	Pool 5-8	1e-07	IL-6	Test	22.0067	1	Pass	0.0090595	84.7814	999	1
S08-A11	Pool 5-8	1e-07	IL-6	Test	21.1601	1	Pass	0.0090595	84.8036	999	1
S08-A12	Pool 5-8	1e-07	IL-6	Test	21.5181	1	Pass	0.0090595	84.6795	999	1
S09-A10	Pool 5-8	1e-08	IL-6	Test	999	0	Flag	0.0090595	999	999	0
S09-A11	Pool 5-8	1e-08	IL-6	Test	999	0	Flag	0.0090595	999	999	0
S09-A12	Pool 5-8	1e-08	IL-6	Test	999	0	Flag	0.0090595	999	999	0
S10-A10	Pool 5-8	1e-09	IL-6	Test	999	0	Flag	0.0090595	999	999	0
S10-A11	Pool 5-8	1e-09	IL-6	Test	999	0	Flag	0.0090595	999	999	0
S10-A12	Pool 5-8	1e-09	IL-6	Test	999	0	Flag	0.0090595	999	999	0
S11-A10	Pool 5-8	1e-10	IL-6	Test	999	0	Flag	0.0090595	999	999	0
S11-A11	Pool 5-8	1e-10	IL-6	Test	999	0	Flag	0.0090595	999	999	0
S11-A12	Pool 5-8	1e-10	IL-6	Test	999	0	Flag	0.0090595	999	999	0
S12-A10	Blank	0	IL-6	Test	999	0	Flag	0.0090595	999	999	0
S12-A11	Blank	0	IL-6	Test	999	0	Flag	0.0090595	999	999	0
S12-A12	Blank	0	IL-6	Test	999	0	Flag	0.0090595	999	999	0
conc	Cq	MW	STABW
1
1		#DIV/0!	#DIV/0!
1
0.1	2.5
0.1	2.5	2.5	0
0.1	2.5
0.01	4.68791
0.01	4.74396	4.72243	0.0246589
0.01	4.73542
0.001	7.89362
0.001	7.81752	7.86278	0.0327037
0.001	7.87722
0.0001	11.5717
0.0001	11.5832	11.5614	0.0231957
0.0001	11.5292
1e-05	15.025
1e-05	14.8941	14.9673	0.0545514
1e-05	14.9828
1e-06	18.6479
1e-06	18.3497	18.5438	0.137358
1e-06	18.6338
1e-07	22.0067
1e-07	21.1601	21.3391	0.178979
1e-07	21.5181
1e-08
1e-08		#DIV/0!	#DIV/0!
1e-08
1e-09
1e-09		#DIV/0!	#DIV/0!
1e-09
1e-10
1e-10		#DIV/0!	#DIV/0!
1e-10
conc	mean	SD
1	#DIV/0!	#DIV/0!
0.1	2.5	0
0.01	4.72243	0.0246589
0.001	7.86278	0.0327037
0.0001	11.5614	0.0231957
1e-05	14.9673	0.0545514
1e-06	18.5438	0.137358
1e-07	21.3391	0.178979
1e-08	#DIV/0!	#DIV/0!
1e-09	#DIV/0!	#DIV/0!
1e-10	#DIV/0!	#DIV/0!
logC	MW	STABW										slope	E	efficiency (%)	R²
0	#DIV/0!	#DIV/0!										-3.2594	2.02677	102.677	0.9967
-1	2.5	0
-2	4.72243	0.0246589
-3	7.86278	0.0327037
-4	11.5614	0.0231957
-5	14.9673	0.0545514
-6	18.5438	0.137358
-7	21.3391	0.178979
-8	#DIV/0!	#DIV/0!
-9	#DIV/0!	#DIV/0!
-10	#DIV/0!	#DIV/0!

## Sheet: IL-10
Chamber	Sample	Sample	EvaGreen	EvaGreen	Ct	Ct	Ct	Ct	Tm	Tm	Tm
ID	Name	rConc	Name	Type	Value	Quality	Call	Threshold	In Range	Out Range	Peak Ratio
S01-A01	Pool 9-12	1	IL-10	Test	999	0	Flag	0.00864228	81.1342	999	1
S01-A02	Pool 9-12	1	IL-10	Test	999	0	Flag	0.00864228	81.1292	999	1
S01-A03	Pool 9-12	1	IL-10	Test	999	0	Flag	0.00864228	81.1217	999	1
S02-A01	Pool 9-12	0.1	IL-10	Test	2.5	0.11992	Flag	0.00864228	80.9258	999	1
S02-A02	Pool 9-12	0.1	IL-10	Test	2.5	0.119974	Flag	0.00864228	80.9339	999	1
S02-A03	Pool 9-12	0.1	IL-10	Test	2.5	0.119807	Flag	0.00864228	80.925	999	1
S03-A01	Pool 9-12	0.01	IL-10	Test	4.20134	0.733781	Pass	0.00864228	80.9138	999	1
S03-A02	Pool 9-12	0.01	IL-10	Test	4.16324	0.72108	Pass	0.00864228	80.9301	999	1
S03-A03	Pool 9-12	0.01	IL-10	Test	4.16828	0.72276	Pass	0.00864228	80.9083	999	1
S04-A01	Pool 9-12	0.001	IL-10	Test	7.67737	1	Pass	0.00864228	80.9903	999	1
S04-A02	Pool 9-12	0.001	IL-10	Test	7.58999	1	Pass	0.00864228	80.9857	999	1
S04-A03	Pool 9-12	0.001	IL-10	Test	7.75651	1	Pass	0.00864228	80.9875	999	1
S05-A01	Pool 9-12	0.0001	IL-10	Test	10.9582	1	Pass	0.00864228	80.9891	999	1
S05-A02	Pool 9-12	0.0001	IL-10	Test	10.9156	1	Pass	0.00864228	80.9989	999	1
S05-A03	Pool 9-12	0.0001	IL-10	Test	10.9329	1	Pass	0.00864228	81.0084	999	1
S06-A01	Pool 9-12	1e-05	IL-10	Test	14.3961	1	Pass	0.00864228	81.0068	999	1
S06-A02	Pool 9-12	1e-05	IL-10	Test	14.3642	1	Pass	0.00864228	81.0411	999	1
S06-A03	Pool 9-12	1e-05	IL-10	Test	14.4828	1	Pass	0.00864228	81.0205	999	1
S07-A01	Pool 9-12	1e-06	IL-10	Test	18.4199	1	Pass	0.00864228	81.1904	999	1
S07-A02	Pool 9-12	1e-06	IL-10	Test	18.2305	1	Pass	0.00864228	81.1384	999	1
S07-A03	Pool 9-12	1e-06	IL-10	Test	18.3324	1	Pass	0.00864228	81.083	999	1
S08-A01	Pool 9-12	1e-07	IL-10	Test	21.8363	1	Pass	0.00864228	81.7448	999	1
S08-A02	Pool 9-12	1e-07	IL-10	Test	21.6928	1	Pass	0.00864228	81.2854	999	1
S08-A03	Pool 9-12	1e-07	IL-10	Test	20.759	1	Pass	0.00864228	81.2451	999	1
S09-A01	Pool 9-12	1e-08	IL-10	Test	999	0	Flag	0.00864228	999	999	0
S09-A02	Pool 9-12	1e-08	IL-10	Test	999	0	Flag	0.00864228	999	999	0
S09-A03	Pool 9-12	1e-08	IL-10	Test	999	0	Flag	0.00864228	999	999	0
S10-A01	Pool 9-12	1e-09	IL-10	Test	999	0	Flag	0.00864228	999	999	0
S10-A02	Pool 9-12	1e-09	IL-10	Test	999	0	Flag	0.00864228	999	999	0
S10-A03	Pool 9-12	1e-09	IL-10	Test	999	0	Flag	0.00864228	999	999	0
S11-A01	Pool 9-12	1e-10	IL-10	Test	999	0	Flag	0.00864228	999	999	0
S11-A02	Pool 9-12	1e-10	IL-10	Test	999	0	Flag	0.00864228	999	999	0
S11-A03	Pool 9-12	1e-10	IL-10	Test	999	0	Flag	0.00864228	999	999	0
S12-A01	Blank	0	IL-10	Test	999	0	Flag	0.00864228	999	999	0
S12-A02	Blank	0	IL-10	Test	999	0	Flag	0.00864228	999	999	0
S12-A03	Blank	0	IL-10	Test	999	0	Flag	0.00864228	999	999	0
conc	Cq	MW	STABW
1
1		#DIV/0!	#DIV/0!
1
0.1	2.5
0.1	2.5	2.5	0
0.1	2.5
0.01	4.20134
0.01	4.16324	4.17762	0.0168996
0.01	4.16828
0.001	7.67737
0.001	7.58999	7.67462	0.0680077
0.001	7.75651
0.0001	10.9582
0.0001	10.9156	10.9356	0.0174976
0.0001	10.9329
1e-05	14.3961
1e-05	14.3642	14.4144	0.0501433
1e-05	14.4828
1e-06	18.4199
1e-06	18.2305	18.3276	0.0773784
1e-06	18.3324
1e-07	21.8363
1e-07	21.6928	21.7646	0.0717749
1e-07	20.759
1e-08
1e-08		#DIV/0!	#DIV/0!
1e-08
1e-09
1e-09		#DIV/0!	#DIV/0!
1e-09
1e-10
1e-10		#DIV/0!	#DIV/0!
1e-10
conc	mean	SD
1	#DIV/0!	#DIV/0!
0.1	2.5	0
0.01	4.17762	0.0168996
0.001	7.67462	0.0680077
0.0001	10.9356	0.0174976
1e-05	14.4144	0.0501433
1e-06	18.3276	0.0773784
1e-07	21.7646	0.0717749
1e-08	#DIV/0!	#DIV/0!
1e-09	#DIV/0!	#DIV/0!
1e-10	#DIV/0!	#DIV/0!
logC	MW	STABW										slope	E	efficiency (%)	R²
0	#DIV/0!	#DIV/0!										-3.3155	2.00269	100.269	0.993
-1	2.5	0
-2	4.17762	0.0168996
-3	7.67462	0.0680077
-4	10.9356	0.0174976
-5	14.4144	0.0501433
-6	18.3276	0.0773784
-7	21.7646	0.0717749
-8	#DIV/0!	#DIV/0!
-9	#DIV/0!	#DIV/0!
-10	#DIV/0!	#DIV/0!

## Sheet: IL-12
Chamber	Sample	Sample	EvaGreen	EvaGreen	Ct	Ct	Ct	Ct	Tm	Tm	Tm
ID	Name	rConc	Name	Type	Value	Quality	Call	Threshold	In Range	Out Range	Peak Ratio
S01-A04	Pool 9-12	1	IL-12	Test	3.73522	0.448058	Flag	0.00864228	81.7654	999	1
S01-A05	Pool 9-12	1	IL-12	Test	3.49372	0.388373	Flag	0.00864228	81.7668	999	1
S01-A06	Pool 9-12	1	IL-12	Test	3.39213	0.369718	Flag	0.00864228	81.8033	999	1
S02-A04	Pool 9-12	0.1	IL-12	Test	4.17295	0.724316	Pass	0.00864228	81.4407	999	1
S02-A05	Pool 9-12	0.1	IL-12	Test	4.23217	0.744055	Pass	0.00864228	81.4452	999	1
S02-A06	Pool 9-12	0.1	IL-12	Test	4.3198	0.773268	Pass	0.00864228	81.462	999	1
S03-A04	Pool 9-12	0.01	IL-12	Test	7.50281	1	Pass	0.00864228	81.4001	999	1
S03-A05	Pool 9-12	0.01	IL-12	Test	7.51561	1	Pass	0.00864228	81.4024	999	1
S03-A06	Pool 9-12	0.01	IL-12	Test	7.47878	1	Pass	0.00864228	81.4225	999	1
S04-A04	Pool 9-12	0.001	IL-12	Test	11.2521	1	Pass	0.00864228	81.5818	999	1
S04-A05	Pool 9-12	0.001	IL-12	Test	11.2506	1	Pass	0.00864228	81.5817	999	1
S04-A06	Pool 9-12	0.001	IL-12	Test	11.3314	1	Pass	0.00864228	81.6068	999	1
S05-A04	Pool 9-12	0.0001	IL-12	Test	14.5901	1	Pass	0.00864228	81.428	999	1
S05-A05	Pool 9-12	0.0001	IL-12	Test	14.7519	1	Pass	0.00864228	81.436	999	1
S05-A06	Pool 9-12	0.0001	IL-12	Test	14.8834	1	Pass	0.00864228	81.4312	999	1
S06-A04	Pool 9-12	1e-05	IL-12	Test	18.3036	1	Pass	0.00864228	81.5927	999	1
S06-A05	Pool 9-12	1e-05	IL-12	Test	18.0385	0.996998	Pass	0.00864228	81.443	999	1
S06-A06	Pool 9-12	1e-05	IL-12	Test	18.1408	1	Pass	0.00864228	81.3946	999	1
S07-A04	Pool 9-12	1e-06	IL-12	Test	22.086	0.987242	Pass	0.00864228	81.772	999	1
S07-A05	Pool 9-12	1e-06	IL-12	Test	22.6016	1	Pass	0.00864228	81.7883	999	1
S07-A06	Pool 9-12	1e-06	IL-12	Test	22.1618	1	Pass	0.00864228	81.7151	999	1
S08-A04	Pool 9-12	1e-07	IL-12	Test	23.4781	1	Pass	0.00864228	81.974	999	1
S08-A05	Pool 9-12	1e-07	IL-12	Test	23.8256	1	Pass	0.00864228	82.138	999	1
S08-A06	Pool 9-12	1e-07	IL-12	Test	23.6414	1	Pass	0.00864228	81.8675	999	1
S09-A04	Pool 9-12	1e-08	IL-12	Test	999	0	Flag	0.00864228	999	999	0
S09-A05	Pool 9-12	1e-08	IL-12	Test	999	0	Flag	0.00864228	999	999	0
S09-A06	Pool 9-12	1e-08	IL-12	Test	999	0	Flag	0.00864228	999	999	0
S10-A04	Pool 9-12	1e-09	IL-12	Test	999	0	Flag	0.00864228	999	999	0
S10-A05	Pool 9-12	1e-09	IL-12	Test	999	0	Flag	0.00864228	999	999	0
S10-A06	Pool 9-12	1e-09	IL-12	Test	999	0	Flag	0.00864228	999	999	0
S11-A04	Pool 9-12	1e-10	IL-12	Test	999	0	Flag	0.00864228	999	999	0
S11-A05	Pool 9-12	1e-10	IL-12	Test	999	0	Flag	0.00864228	999	999	0
S11-A06	Pool 9-12	1e-10	IL-12	Test	999	0	Flag	0.00864228	999	999	0
S12-A04	Blank	0	IL-12	Test	999	0	Flag	0.00864228	999	999	0
S12-A05	Blank	0	IL-12	Test	999	0	Flag	0.00864228	999	999	0
S12-A06	Blank	0	IL-12	Test	999	0	Flag	0.00864228	999	999	0
conc	Cq	MW	STABW
1	3.73522
1	3.49372	3.54035	0.143893
1	3.39213
0.1	4.17295
0.1	4.23217	4.24164	0.0603269
0.1	4.3198
0.01	7.50281
0.01	7.51561	7.49907	0.0152677
0.01	7.47878
0.001	11.2521
0.001	11.2506	11.278	0.0377248
0.001	11.3314
0.0001	14.5901
0.0001	14.7519	14.7418	0.119922
0.0001	14.8834
1e-05	18.3036
1e-05	18.0385	18.1609	0.109155
1e-05	18.1408
1e-06	22.086
1e-06	22.6016	22.1239	0.0379267
1e-06	22.1618
1e-07	23.4781
1e-07	23.8256	23.6483	0.141949
1e-07	23.6414
1e-08
1e-08		#DIV/0!	#DIV/0!
1e-08
1e-09
1e-09		#DIV/0!	#DIV/0!
1e-09
1e-10
1e-10		#DIV/0!	#DIV/0!
1e-10
conc	mean	SD
1	3.54035	0.143893
0.1	4.24164	0.0603269
0.01	7.49907	0.0152677
0.001	11.278	0.0377248
0.0001	14.7418	0.119922
1e-05	18.1609	0.109155
1e-06	22.1239	0.0379267
1e-07	23.6483	0.141949
1e-08	#DIV/0!	#DIV/0!
1e-09	#DIV/0!	#DIV/0!
1e-10	#DIV/0!	#DIV/0!
logC	MW	STABW										slope	E	efficiency (%)	R²
0	3.54035	0.143893										-3.3697	1.98044	98.0443	0.9939
-1	4.24164	0.0603269
-2	7.49907	0.0152677
-3	11.278	0.0377248
-4	14.7418	0.119922
-5	18.1609	0.109155
-6	22.1239	0.0379267
-7	23.6483	0.141949
-8	#DIV/0!	#DIV/0!
-9	#DIV/0!	#DIV/0!
-10	#DIV/0!	#DIV/0!

[truncated: 8 more sheets: IL-13, IL-17, TNF-α, IFN-γ, SOD1, SOD2, iNos, foxp3]
